# Supplementary material for: Global trends in the research on Legg–Calve–Perthes disease in Web of Science
Source: Front Pediatr. 2024 Mar 7;12:1335118. doi: 10.3389/fped.2024.1335118 (PMC10954890; doi:10.3389/fped.2024.1335118)
Supplement: Supplementary Table 1 — All countries’/regions’ distribution. [file Table1.xlsx]

## Sheet: Supplementary Table 1
Countries/Regions	Records
USA	239
Germany	51
England	43
South Korea	42
China	36
Turkey	36
Switzerland	35
Japan	33
France	26
Canada	21
India	19
Sweden	17
Brazil	16
Israel	16
Italy	16
Poland	12
Australia	10
Austria	10
Spain	8
Netherlands	7
Belgium	6
Egypt	6
Iran	6
Mexico	5
Ireland	4
Serbia	4
Taiwan	4
U Arab Emirates	4
Czech Republic	3
Denmark	3
Greece	3
Lebanon	3
New Zealand	3
Norway	3
Portugal	3
Russia	3
Scotland	3
Hungary	2
North Ireland	2
Slovenia	2
Thailand	2
Wales	2
Argentina	1
Benin	1
Bulgaria	1
Colombia	1
Jordan	1
Morocco	1
Qatar	1
Saudi Arabia	1
South Africa	1
Turkiye	1
Yugoslavia	1
