# Supplementary material for: Global trends in the research on Legg–Calve–Perthes disease in Web of Science
Source: Front Pediatr. 2024 Mar 7;12:1335118. doi: 10.3389/fped.2024.1335118 (PMC10954890; doi:10.3389/fped.2024.1335118)
Supplement: Supplementary Table 2 — All institutions’ distribution. [file Table2.xlsx]

## Sheet: Supplementary Table 2
Institutions	Records
Texas Scottish Rite Hospital For Children	51
University Of Texas System	44
University Of Texas Southwestern Medical Center Dallas	42
University Of Bern	26
University Hospital Of Bern	22
Harvard University	21
University Of Pennsylvania	21
Shriners Hosp Children	20
University Of California System	20
Pennsylvania Medicine	19
Boston Children S Hospital	17
Childrens Hospital Of Philadelphia	17
Manipal Academy Of Higher Education Mahe	14
Rady Childrens Hospital San Diego	14
University Of California San Diego	14
Washington University Wustl	14
Kasturba Medical College Manipal	13
University Of Minnesota System	13
University Of Minnesota Twin Cities	13
Chonnam National University	12
University Of London	12
Chonnam National University Hospital	11
Rluk Research Libraries Uk	11
Universidade De Sao Paulo	11
Uppsala University	11
Hacettepe University	10
Harvard Medical School	10
Heinrich Heine University Dusseldorf	10
N8 Research Partnership	10
Nemours Alfred I Dupont Hospital For Children	10
Scottish Rite Children	10
University Of Liverpool	10
Gillette Childrens Specialty Healthcare	9
Istanbul University	9
Mayo Clinic	9
Nagoya University	9
Seoul National University Snu	9
Udice French Research Universities	9
Cincinnati Children S Hospital Medical Center	8
Hosp Special Surg	8
Seoul National University Hospital	8
Tel Aviv University	8
Alder Hey Children S Hospital	7
Alder Hey Children S Nhs Foundation Trust	7
Amer Hip Inst	7
Assistance Publique Hopitaux Paris Aphp	7
Korea University	7
Korea University Medicine Ku Medicine	7
University Of British Columbia	7
University Of Hamburg	7
University Of Toronto	7
Yildiz Technical University	7
Children S Hospital Los Angeles	6
Egyptian Knowledge Bank Ekb	6
Hospital For Sick Children Sickkids	6
Sackler Faculty Of Medicine	6
Universite Paris Cite	6
University College London	6
Uppsala University Hospital	6
Bc Childrens Hospital	5
Case Western Reserve University	5
Children S Healthcare Of Atlanta Choa	5
Chu De Toulouse	5
Fukuoka Childrens Hosp	5
Hebrew University Of Jerusalem	5
Johns Hopkins University	5
Ku Leuven	5
Kyushu University	5
Pusan National University	5
Pusan National University Hospital	5
State University System Of Florida	5
University Hospital Leuven	5
University Medical Center Hamburg Eppendorf	5
University Of Alabama System	5
University Of Southampton	5
University Of Utah	5
Utah System Of Higher Education	5
Ann Robert H Lurie Children S Hospital Of Chicago	4
Case Western Reserve University Hospital	4
Fudan University	4
Heinrich Heine University Dusseldorf Hospital	4
Hinsdale Orthopaed	4
Hopital Universitaire Robert Debre Aphp	4
Izmir Tepecik Training Research Hospital	4
Johns Hopkins Medicine	4
Klinikum Dortmund	4
Kyoto Prefectural University Of Medicine	4
Medical University Lodz	4
Nyu Langone Medical Center	4
Orebro University	4
Shaare Zedek Medical Center	4
Sonnenhof Clin	4
St Louis Children S Hospital	4
Steadman Philippon Research Institute	4
Universidade Federal De Sao Paulo Unifesp	4
Universite De Toulouse	4
Universite Toulouse Iii Paul Sabatier	4
University Of Alabama Birmingham	4
University Of Catania	4
University Of Geneva	4
University Of Hull	4
University Of Michigan	4
University Of Michigan System	4
University Of Ottawa	4
University Of Rochester	4
University Of Sydney	4
University Of Tennessee System	4
University System Of Ohio	4
Academic Medical Center Amsterdam	3
Aichi Childrens Hlth Med Ctr	3
Arnold Palmer Hosp Children	3
Azienda Ospedaliera Universitaria Policlinico Vittorio Emanuele Presidio Ferraotto	3
Bnai Zion Medical Center	3
Centre National De La Recherche Scientifique Cnrs	3
Chiba Children S Hospital	3
Children S Hospital Of Eastern Ontario	3
Children S National Health System	3
Duke University	3
German Archaeol Inst	3
Golestan University Of Medical Sciences	3
Guangxi Medical University	3
Hosp Infantil Univ Nino Jesus	3
Huazhong University Of Science Technology	3
Imperial College London	3
Istanbul Okmeydani Training Research Hospital	3
Istituto Superiore Di Sanita Iss	3
Johannes Kepler University Linz	3
Karolinska Institutet	3
Karolinska University Hospital	3
London School Of Hygiene Tropical Medicine	3
Louisiana State University	3
Louisiana State University System	3
Nagoya City University	3
Nanjing Medical University	3
National Institutes Of Health Nih Usa	3
New England Baptist Hospital	3
New York University	3
Poznan University Of Medical Sciences	3
Rainbow Babies Children S Hospital	3
Royal National Orthopaedic Hospital Nhs Trust	3
Rwth Aachen University	3
Saga Handicapped Childrens Hosp	3
Shamir Medical Center Assaf Harofeh	3
St Louis Shriners Hosp Children	3
Stanford University	3
Steadman Clin	3
Taipei Medical University	3
Tel Aviv Sourasky Medical Center	3
Tenri Univ	3
Tufts University	3
Universite De Montpellier	3
University Hospitals Of Cleveland	3
University Of Amsterdam	3
University Of California Los Angeles	3
University Of California Los Angeles Medical Center	3
University Of Central Florida	3
University Of East Anglia	3
University Of Kentucky	3
University Of Kiel	3
University Of North Carolina	3
University Of Oslo	3
University Of Tennessee Health Science Center	3
University Of Warwick	3
University Of Zurich	3
Us Department Of Veterans Affairs	3
Veterans Health Administration Vha	3
Acibadem University	2
Adnan Menderes University	2
Ain Shams University	2
Aix Marseille Universite	2
Akron Children S Hospital	2
Al Azhar University	2
Amita Hlth St Alexius Med Ctr	2
Antalya Training Research Hospital	2
Assistance Publique Hopitaux De Marseille	2
Aster Medcity	2
Baltalimani Bone Diseases Training Research Hospital	2
Barnes Jewish Hospital	2
Barts Health Nhs Trust	2
Beaumont Health	2
Boston University	2
Carmel Medical Center	2
Carolinas Medical Center	2
Chaim Sheba Medical Center	2
Chiba University	2
Children S Hospital Colorado	2
Childrens Hosp Santobono	2
Chu De Montpellier	2
Chu Lille	2
Chu Lyon	2
Chung Ang University	2
Chung Ang University Hospital	2
Chungnam National University	2
Clalit Health Services	2
Cleveland Clinic Foundation	2
Clinical Centre Of Serbia	2
Columbia University	2
Consiglio Nazionale Delle Ricerche Cnr	2
David Geffen School Of Medicine At Ucla	2
Ege University	2
Erzincan Binali Yildirim University	2
European Univ	2
Friedrich Schiller University Of Jena	2
Fukuoka University	2
Goethe University Frankfurt	2
Great Ormond Street Hospital For Children Nhs Foundation Trust	2
Guangzhou Medical University	2
Guangzhou University Of Chinese Medicine	2
Guangzhou Women Childrens Med Ctr	2
Hadassah University Medical Center	2
Hlth Ctr San Diego	2
Hopital Universitaire Cochin Aphp	2
Hospital For Joint Disease Nyulmc	2
Hospital Israelita Albert Einstein	2
Hunan Normal University	2
Inst Calot	2
Inst Orthopaed Surg Banjica	2
Inst Politecn Nacl Encb Ipn	2
Irccs Fondazione San Matteo	2
Irccs Istituto Ortopedico Galeazzi	2
Istituto Di Scienze Neurologiche Isn Cnr	2
James Whitcomb Riley Hospital Children	2
Jeonbuk National University	2
Jewish Hosp Cincinnati	2
Karadeniz Technical University	2
Kolding Hospital	2
Le Bonheur Childrens Hosp	2
Loyola University Chicago	2
Mahidol University	2
Marienkrankenhaus Soest Gmbh	2
Massachusetts General Hospital	2
Mcgill University	2
Medical University Of Innsbruck	2
Medical University Of Vienna	2
Mississippi State University	2
Morgan Stanley Children S Hospital	2
Nanchang University	2
National Hospital Norway	2
National Taiwan University	2
National Taiwan University Hospital	2
Nationwide Childrens Hospital	2
Newyork Presbyterian Hospital	2
Nuffield Orthopaedic Centre	2
Odense University Hospital	2
Ohio State University	2
Orthopad Univ Klin Friedrichsheim Ggmbh	2
Orthoped Univ Hosp Friedrichsheim Ggmbh	2
Ottawa Hospital Research Institute	2
Pamukkale University	2
Pennsylvania Commonwealth System Of Higher Education Pcshe	2
Queen Mary University London	2
Rambam Health Care Campus	2
Rappaport Faculty Of Medicine	2
Royal Hosp Sick Children	2
Royal London Hospital	2
Royal Orthopaedic Hospital	2
Ruber Int Hosp	2
Rutgers State University New Brunswick	2
Rwth Aachen University Hospital	2
San Antonio Military Medical Center	2
Scripps Research Institute	2
Seattle Children S Hospital	2
Shanghai Jiao Tong University	2
Sheffield Children S Hospital	2
Sheffield Children S Nhs Foundation Trust	2
Sinai Hospital Of Baltimore	2
St Joseph Univ	2
State University Of New York Suny Stony Brook	2
State University Of New York Suny System	2
Sun Yat Sen University	2
Technion Israel Institute Of Technology	2
Technische Universitat Dresden	2
Texas A M University System	2
United States Department Of Defense	2
United States Navy	2
Univ Duesseldorf	2
Universita Degli Studi Di Bari Aldo Moro	2
Universite De Lille Isite	2
University Medical Centre Ljubljana	2
University Of Belgrade	2
University Of Bonn	2
University Of California Davis	2
University Of Cambridge	2
University Of Ljubljana	2
University Of Maribor	2
University Of Maryland Baltimore	2
University Of Massachusetts System	2
University Of Messina	2
University Of Milan	2
University Of Nottingham	2
University Of Padua	2
University Of Pavia	2
University Of South Florida	2
University Of Southern Denmark	2
University Of Texas Dallas	2
University Of Texas Health Science Center At San Antonio	2
University System Of Georgia	2
University System Of Maryland	2
Va San Diego Healthcare System	2
Vanderbilt University	2
Yonsei University	2
Yonsei University Health System	2
Zhejiang University	2
Aarhus University	1
Abington Pk Vet Referrals	1
Acibadem Hospitals Group	1
Addenbrooke S Hospital	1
Adventhealth	1
Adventhealth Central Florida Division	1
Adventhealth Orlando	1
Adventist Health Services	1
Affiliated Hosp Zunyi Med Univ	1
Afyon Kocatepe University	1
Ahi Evran University	1
Aichi Prefectural Mikawa Aoitori Med Rehabil Ct	1
Akad Med Lodzi	1
Akcakale State Hospital	1
Albertville Hosp	1
Alexandra Hosp	1
Ali El Garim St Front Omar Afandi Stores	1
Altinbas University	1
Amasya Sabuncuoglu Training Research Hospital	1
Amasya University	1
Amer Acad Orthopaed Surg	1
Amer Acad Orthopaed Surgeons	1
Amer Coll Rheumatol	1
Amer Hip Inst Res Fdn	1
Amer Pediat Surg Assoc	1
American Academy Of Pediatrics	1
American College Of Radiology	1
American University Of Beirut	1
Amgen	1
Anderson Moores Vet Specialists	1
Angora Evleri Ruyalar Cad Masal Sok	1
Annastift Hosp	1
Aou Policlinico Gaetano Martino	1
Ardakan Univ	1
Ark Vets Knocknacarra	1
Arthrex	1
Asan Medical Center	1
Aspetar Orthopaedic Sports Medicine Hospital	1
Asst Gaetano Pini Cto	1
Aswan University	1
Ataturk University	1
Athens Area Humane Soc	1
Ats Milano Citta Metropolitana	1
Augusta University	1
Austrian Academy Of Sciences	1
Bam Univ Med Sci	1
Baylor College Of Medicine	1
Baz Cty Hosp	1
Beijing Jishui Tan Hosp	1
Beijing University Of Chinese Medicine	1
Benha University	1
Beth Israel Deaconess Medical Center	1
Bingol State Hospital	1
Bispebjerg Hospital	1
Bone Joint Surg Hosp	1
Boulder Ctr Orthoped	1
Brigham Women S Hospital	1
Bristol Royal Hospital For Children	1
Brown University	1
Bu Min Hosp	1
C339 Vet Med Ctr	1
California Pacific Medical Center	1
California Polytechnic State University San Luis Obispo	1
California State University System	1
Cambridge University Hospitals Nhs Foundation Trust	1
Canakkale Onsekiz Mart University	1
Cardiff University	1
Carl Gustav Carus University Hospital	1
Catharina Hospital	1
Cedar House	1
Cedars Sinai Medical Center	1
Central Florida Hospital South	1
Central South University	1
Centre Hospitalier Universitaire Vaudois Chuv	1
Charite Universitatsmedizin Berlin	1
Charles University Prague	1
Charlotte Inst Rehabil	1
Chd Felix Guyon	1
Cherokee Hlth Syst	1
Chiang Mai University	1
Chiba Children Adult Orthopaed Clin	1
Chiba Pediat Orthopaed Grp	1
Children S Hospital Of New Orleans	1
Childrens Alabama	1
Childrens Hosp	1
Childrens Hosp Alabama	1
Childrens Hosp Med Ctr	1
Childrens Hospital Of Orange County	1
Childrens Orthopaed Atlanta	1
Childrens Physician Grp Orthoped Sports Med Ch	1
Childrens University Hospital Temple Street	1
China Academy Of Chinese Medical Sciences	1
China Medical University	1
Chinese Academy Of Sciences	1
Chinese Natl Human Genome Ctr	1
Chinese People S Liberation Army General Hospital	1
Cholesterol Ctr	1
Chongqing Medical University	1
Christchurch Vet Referrals	1
Christian Medical College Hospital Cmch Vellore	1
Chu Besancon	1
Chu Clermont Ferrand	1
Chu De Rouen	1
Chu Grenoble Alpes	1
Chu Nice	1
Chu Rennes	1
Chu Reunion	1
Chu Strasbourg	1
Chu Tours	1
Chulalongkorn University	1
Chung Shan Medical University	1
Chung Shan Medical University Hospital	1
Claremont Colleges	1
Clemson University	1
Clin Nino Jorge Bejarano Ese	1
Clin Ortoped	1
Clin Pediat Grangettes	1
Clin Vet El Olivar	1
Cnhu Cotonou	1
Cnrs Institute For Engineering Systems Sciences Insis	1
Comer Childrens Hosp	1
Connecticut Children S Medical Center	1
Conquest Hosp	1
Consejo Nacional De Investigaciones Cientificas Y Tecnicas Conicet	1
Cook Children S Medical Center	1
Cornell University	1
Corum Training Research Hospital	1
Crg Hosp	1
Cs Mott Childrens Hosp	1
Ctr Excellence Hip	1
Ctr Hip Preservat Childrens Orthopaed	1
Ctr Hip Preservation Childrens Orthopaed Inc	1
Ctr Hosp Univ Sao Joao	1
Ctr Hosp Vila Nova De Gaia Espinho	1
Cty Hosp Ryhov	1
Czech Academy Of Sciences	1
Daiichi Welf Univ	1
Dalhousie University	1
Damanhour University	1
Dandenong Hosp	1
Danube Univ Krems Univ Continuing Educ	1
Dartmouth College	1
Davies Vet Specialists	1
Demiroglu Bilim University	1
Dept Clin Anim Surg	1
Dept Orthopaed Surg	1
Dept Orthoped Surg	1
Dept Vet Clin Sci	1
Derriford Hospital	1
Dick White Referrals	1
Dicle University	1
Div Gen Hosp Pediat	1
Dongguk University	1
Dortmund University Of Technology	1
Dr Becker Rhein Sieg Klin	1
Dr Ram Manohar Lohia Inst Med Sci	1
Dr Yasar Eryilmaz Dogubeyazit State Hospital	1
E River Med Imaging	1
East Carolina University	1
Emek Medical Center	1
Emmental Reg Hosp	1
Emory University	1
En Chu Kong Hospital	1
Erasmus Mc	1
Erasmus University Rotterdam	1
Eth Zurich	1
Evangel Krankenhaus Neuss	1
Fac Med Vet	1
Fairfield Hosp	1
Fairview Sports Orthoped Care	1
Feinberg School Of Medicine	1
Fengtai Youanmen Hosp	1
Firat University	1
First Hosp Wuhan	1
Fitzpatrick Referrals	1
Fraser Orthopaed Inst	1
Fredericia Cty Hosp	1
Free University Of Berlin	1
Frontier Science Foundation	1
Fujita Health University	1
Funabashi Orthopaed Hosp	1
Fuzhou Gen Hosp	1
G D Annunzio University Of Chieti Pescara	1
Gachon University	1
Gazi University	1
Gen Hosp Sint Maarten Mechelen	1
Gen State Hosp Athens	1
Ghent University	1
Giresun University	1
Gotham City Orthoped	1
Great North Childrens Hosp	1
Grove Vet Grp	1
Guangxi Zhuang Autonomous Reg Peoples Hosp	1
Guizhou Medical University	1
Guizhou Univ Chinese Med	1
Gyeong Sang Natl Univ Hosp	1
Gyeongsang National University	1
Habilita Spa	1
Haga Hospital	1
Hamburg Ctr Pediat Adolescence Rheumatol	1
Hamburg University Of Technology	1
Harran University	1
Harvard T H Chan School Of Public Health	1
Hasbro Children S Hospital	1
Hebei Medical University	1
Helios Kliniken	1
Henry Ford Health System	1
Henry Ford Hospital	1
Hoglands Hosp	1
Hokkaido University	1
Hop Orthoped Suisse Romande	1
Hopital Universitaire Armand Trousseau Aphp	1
Hopital Universitaire Necker Enfants Malades Aphp	1
Horsens Reg Hosp	1
Hosp Bad Bramstedt	1
Hosp Infantil Univ Ninojesus	1
Hosp Itzehoe	1
Hosp Muenster	1
Hosp Municipal Infantil Menino Jesus	1
Hosp Nino Jesus	1
Hosp Univ Nino Jesus	1
Hospital Clinico San Carlos	1
Hospital De Braga	1
Hospital Pequeno Principe	1
Hospital Universitario Marques De Valdecilla Humv	1
Hospital Virgen Del Camino	1
Hubei University Of Science Technology	1
Hudiksvall Hosp	1
Huizhou First Hosp	1
Humboldt University Of Berlin	1
Huntland Sch Huntland	1
Hygeia Hospital	1
Ibaraki Prefectural Childrens Welf Med Ctr	1
Ibn Sina University Hospital Center Of Rabat	1
Ikazia Hospital	1
Imam Abdulrahman Bin Faisal University	1
Indiana University Purdue University Indianapolis	1
Indiana University System	1
Innsbruck Inst Patient Ctr Outcome Res Iipcor	1
Inonu University	1
Inr Lgii	1
Inselspital Bern	1
Inst Caucasian Archaeol	1
Inst Caucasus Archaeol	1
Inst Ct Mrt Diagnost Schillerpk	1
Inst Med Genet	1
Inst Nacl Rehabil Luis Guillermo Ibarra Ibarra	1
Inst Nacl Rehabil Luis Guillermo Ibarra Ibarra In	1
Inst Nacl Rehabil Luis Guillermo Ibarra Inr Lgii	1
Inst Occupat Med	1
Inst Orthopaed Surg Banj	1
Inst Politecnico Nacl Encb Ipn	1
Inst Remo Meu Rumo	1
Inst Responsabilidade Social Sirio Libanes	1
Institut National De La Sante Et De La Recherche Medicale Inserm	1
Institut National Polytechnique De Toulouse	1
Institute Of Archaeology Of The Czech Academy Of Sciences Prague	1
Instituto Politecnico Nacional Mexico	1
Int Skeletal Dysplasia Registry	1
Intermountain Healthcare	1
Intermountain Medical Center	1
Iran University Of Medical Sciences	1
Irccs Oasi M Santissima	1
Irccs Oasi Maria Santissima	1
Isfahan University Medical Science	1
Isfahan University Of Technology	1
Israel Naval Med Inst	1
Istanbul Kartal Dr Lutfi Kirdar Training Research Hospital	1
Istanbul Sisli Hamidiye Etfal Training Research Hospital	1
Istanbul Umraniye Training Research Hospital	1
Istanbul University Cerrahpasa	1
Istituto Di Genetica Molecolare Igm Cnr	1
Istituto Per I Sistemi Agricoli E Forestali Del Mediterraneo Isafom Cnr	1
Izmir Tinaztepe University	1
Izmir Turkan Ozilhan Bornova State Hospital	1
James J Peters Va Medical Center	1
Japanese Skeletal Dysplasia Consortium	1
Jefferson University	1
Jeonbuk National University Hospital	1
Jewish Hosp	1
Jiangxi Prov Childrens Hosp	1
Justus Liebig University Giessen	1
Kaiser Karl Klin	1
Kaiser Permanente	1
Kanagawa Childrens Med Ctr	1
Karama Med Ctr	1
Kazan Federal University	1
Kazan State Medical University	1
Keck Graduate Institute	1
Keele University	1
Kent Canterburg Hosp	1
Kepler Univ Hosp Gmbh	1
Kh Sankt Johann In Tirol	1
King George S Medical University	1
Klinikum Nurnberg Nord	1
Klinikum Stuttgart	1
Konkuk University	1
Konkuk University Medical Center	1
Kurashiki City Coll	1
Kyoto Second Red Cross Hosp	1
La Trobe University	1
Langford Vet Serv	1
Lariboisiere St Louis Univ	1
Laval University	1
Lebanese American University	1
Leibniz Institut Fur Evolutions Und Biodiversitatsforschung	1
Lifespan Health Rhode Island	1
Lille Univ Ctr	1
Lincoln Cty Hosp	1
Linkoping University	1
Liverpool John Moores University	1
Loma Linda University	1
Louis Stokes Cleveland Veterans Affairs Medical Center	1
Louisiana State University School Of Veterinary Medicine	1
Lower Saxony State Serv Cultural Heritage	1
Lsi Medience Corp	1
Ludwig Boltzmann Institute	1
Lund University	1
Lyon Ortho Clin	1
Macqueen Vet Ctr	1
Maidstone Tunbridge Wells Nhs Trust	1
Maine Med Partners Orthoped	1
Manchester Metropolitan University	1
Maras Acupuncture Laser Therapy Ctr	1
Mas Univ Hosp	1
Masaryk University Brno	1
Mayo Clinic Phoenix	1
Mcmaster University	1
Med Ctr Dr Dragisa Misovic	1
Med Ctr Postgrad Educ Warsaw	1
Med Sci Sch Santa Casa	1
Med Univ Lody	1
Medcare Orthopaed Spine Hosp	1
Medical University Of Graz	1
Medical University Of Lublin	1
Medical University Sofia	1
Mengucek Gazi Training Educ Hosp	1
Menofia University	1
Michigan State University	1
Middle Tennessee State University	1
Midlands Orthopaed	1
Mil Med Acad	1
Minia University	1
Misr International University	1
Mohammed V University In Rabat	1
Monash Hlth	1
Mrcs	1
Municipal Hospital Dresden	1
Murdoch Children S Research Institute	1
N Texas Childrens Hosp	1
Nagano Childrens Hosp	1
Nanjing University	1
Nashville Sports Med Fdn	1
National Defense Medical Center	1
National Health Research Institutes Taiwan	1
Natl Childrens Med Ctr	1
Natl Taiwan Univ Hosp Hsin	1
Natl Univ Hosp	1
Naval Hosp Jacksonville	1
Naval Medical Center San Diego	1
Necmettin Erbakan University	1
Nemours Childrens Hlth Syst	1
New Cross Hospital	1
New Iberia Research Center	1
Nih Eunice Kennedy Shriver National Institute Of Child Health Human Development Nichd	1
Nih National Cancer Institute Nci	1
Nih National Institute Of Allergy Infectious Diseases Niaid	1
Nino Jesus Hosp	1
Nisantasi University	1
No Reg Genet Serv	1
Nofer Institute Of Occupational Medicine	1
Northeast Ohio Medical University Neomed	1
Northwell Health	1
Northwest University Xi An	1
Northwestern University	1
Nyu Radiol Associates	1
Oakland University	1
Ochsner Health System	1
Ofz Innsbruck	1
Ohio University	1
Oldenburg Nat Folk Museum	1
Ondokuz Mayis University	1
Oregon Health Science University	1
Orlando Reg Healthcare Syst	1
Orthopad Klin Hessisch Lichtenau	1
Orthopad Stadt Kliniken	1
Orthopad Univ Klin Stiftung Friedrichsheim	1
Orthopaed Associates Grand Rapids	1
Orthopaed Hosp Bad Bramstedt	1
Orthopaed Univ Hosp Stiftung Friedrichsheim	1
Orthoped Hosp	1
Orthoped Hosp Children	1
Ortop Policlin	1
Ortopediatri	1
Osaka City General Hospital	1
Osaka National Hospital	1
Our Ladys Children Hospital Crumlin	1
Pacific Orthoped Sports Med	1
Pediat Hosp	1
Pediat Orthoped Plast Surg Dept	1
Penn State Health	1
Pennsylvania State University	1
Peoples Hosp Jingjiang	1
Picardie Universites	1
Post Graduate Institute Of Medical Education Research Pgimer Chandigarh	1
Prince Wales Hosp	1
Pt Govt Associate Lab	1
Qatar University	1
Queen Margaret Hosp	1
Queens University Belfast	1
Quinnipiac University	1
Radboud University Nijmegen	1
Rambam Acad Hosp	1
Rbhsc	1
Rd Gardi Med Coll	1
Reg Museum Mikulov	1
Republican Clin Hosp	1
Res Inst Endocrine Sci	1
Rhode Island Hospital	1
Riken	1
Roche Holding	1
Rollins School Public Health	1
Rothman Institute	1
Royal Children S Hospital Melbourne	1
Royal College Of Surgeons Ireland	1
Royal Free London Nhs Foundation Trust	1
Royal Infirmary Of Edinburgh	1
Royal North Shore Hospital	1
Ruhr University Bochum	1
Russell H Morgan Dept Radiol Radiol Sci	1
Rutgers State University Medical Center	1
Ruyalar Cad	1
Sahlgrenska University Hospital	1
Saiseikai Utsunomiya Hosp	1
Saitama Children S Medical Center	1
Samodzieliny Publ Szpital Klin	1
San Pablo Ceu University	1
Sani Konukoglu Hospital	1
Sanko University	1
Scarecoop Ips	1
Schneider Childrens Med Ctr	1
Schulthess Clinic	1
Scottish Rite Children Hosp	1
Scottish Rite Hosp Children	1
Seaview Orthopaed Med Associates	1
Selcuk University	1
Servicio Navarro De Salud Osasunbidea	1
Shaanxi Prov Archaeol Res Inst	1
Shaanxi Prov Canc Hosp	1
Shahid Beheshti University Medical Sciences	1
Shahid Sadoughi Univ Med Sci	1
Shaikh Khalifa Med Ctr	1
Shanghai Institutes For Biological Sciences Cas	1
Shiraz University Of Medical Science	1
Sichuan University	1
Siksha O Anusandhan University	1
Sinai Health System Toronto	1
Skane University Hospital	1
So Counties Vet Specialists	1
Soc Nucl Med	1
Sonnenhof Lindenhofgrp	1
Sophiahemmet University	1
Sorbonne Universite	1
Sorlandet Hosp	1
Southern Medical University China	1
Spectrum Hlth Med Grp Orthoped Sports Med	1
St Christophers Hosp Children	1
St Clara Hosp	1
St Franziskus Hospital	1
St Johann In Tirol Dist Hosp	1
St Josefskrankenhaus Freiburg	1
St Jude Children S Research Hospital	1
St Marys Hosp	1
Stony Brook University Hospital	1
Suez Canal University	1
Swiss Federal Institutes Of Technology Domain	1
Taipei Medical University Hospital	1
Taipei Municipal Wanfang Hospital	1
Taizhou Hosp Tradit Chinese Med	1
Talpas Allat Egeszsegugyi Kft	1
Tampa General Hospital	1
Technical University Of Munich	1
Tehran University Of Medical Sciences	1
Texas A M Health Science Center	1
Texas A M University College Station	1
Texas Childrens Hosp	1
Texas Scottish Rite Hosp Children	1
Thessaloniki Hygeia Hosp	1
Toachim House Vet Surg	1
Tokyo Koseinenkin Hosp	1
Tokyo Medical Dental University Tmdu	1
Tokyo Metropolitan Kiyose Childrens Hosp	1
Torrington Orthopaed	1
Tottori Prefectural Cent Hosp	1
Tottori University	1
Tri Service General Hospital	1
Tufts Univ	1
Tulane University	1
Ucl Medical School	1
Ucsf Benioff Children S Hospital Oakland	1
Ucsf Medical Center	1
Ulm University	1
Uniformed Services University Of The Health Sciences Usa	1
Unit Hyg Publ Hlth	1
United Arab Emirates University	1
Univ Chicago Med	1
Univ Hosp Amc	1
Univ Hosp Leuven	1
Univ Hosp Southampton	1
Univ Hosp Sports Med Inst	1
Univ Hosp Warwickshire	1
Univ Kinderspital Beider Basel Ukbb	1
Univ Life Sci	1
Univ Sao Paulo	1
Univ Southern Calif Los Angeles	1
Universidad De Cantabria	1
Universidade De Coimbra	1
Universidade Do Minho	1
Universite De Franche Comte	1
Universite De Lille	1
Universite De Montreal	1
Universite De Rennes	1
Universite De Rouen Normandie	1
Universite De Strasbourg	1
Universite De Technologie De Compiegne	1
Universite Federale Toulouse Midi Pyrenees Comue	1
Universites De Strasbourg Etablissements Associes	1
University Hospital Brno	1
University Incarnate Word	1
University Of Alabama Tuscaloosa	1
University Of Antwerp	1
University Of Auckland	1
University Of Bologna	1
University Of California San Francisco	1
University Of Cape Town	1
University Of Chester	1
University Of Colorado Anschutz Medical Campus	1
University Of Colorado System	1
University Of Connecticut	1
University Of Copenhagen	1
University Of Delaware	1
University Of Duisburg Essen	1
University Of Edinburgh	1
University Of Erlangen Nuremberg	1
University Of Freiburg	1
University Of Fribourg	1
University Of Georgia	1
University Of Glasgow	1
University Of Gothenburg	1
University Of Insubria	1
University Of Jordan	1
University Of Kent	1
University Of L Aquila	1
University Of Lausanne	1
University Of Leeds	1
University Of London Royal Veterinary College	1
University Of Louisiana Lafayette	1
University Of Massachusetts Amherst	1
University Of Massachusetts Worcester	1
University Of Melbourne	1
University Of Munich	1
University Of New Mexico	1
University Of Newcastle	1
University Of North Carolina Chapel Hill	1
University Of North Carolina School Of Medicine	1
University Of North Carolina Wilmington	1
University Of Oklahoma Health Sciences Center	1
University Of Oklahoma System	1
University Of Otago	1
University Of Oxford	1
University Of Pecs	1
University Of Perugia	1
University Of Pittsburgh	1
University Of Salerno	1
University Of Southern California	1
University Of Tennessee Knoxville	1
University Of Texas Arlington	1
University Of Tokyo	1
University Of Ulsan	1
University Of Veterinary Medicine Hannover	1
University Of Virginia	1
University Of Washington	1
University Of Washington Seattle	1
University Of West Bohemia Pilsen	1
University Of Western Australia	1
University Of Wisconsin Madison	1
University Of Wisconsin System	1
University Of Wurzburg	1
University Zurich Hospital	1
Us Coalit Prevent Illness Injury Sport	1
Ut Campbell Clin	1
Uz Pellenberg	1
Van Training Research Hospital	1
Vancouver Hip Inst	1
Vet Clin Sarstedt	1
Waikato Hospital	1
Wang Jing Hospital Cacms	1
Wayne State University	1
Weill Cornell Medicine	1
Wgkk Hanusch Hospital	1
White Rose University Consortium	1
Willamette Orthoped Grp	1
Willows Vet Ctr Referral Serv	1
Wright State University Dayton	1
Xi An Jiaotong University	1
Xi An Medical University	1
Yokohama City University	1
Yozgat City Hosp	1
Yozgat Sorgun State Hospital	1
Yuan Ze University	1
Zonguldak Devrek State Hospital	1
Zoo Aquarium Madrid	1
Zunyi Medical University	1
