# Supplementary material for: Global trends in the research on Legg–Calve–Perthes disease in Web of Science
Source: Front Pediatr. 2024 Mar 7;12:1335118. doi: 10.3389/fped.2024.1335118 (PMC10954890; doi:10.3389/fped.2024.1335118)
Supplement: Supplementary Table 4 — All journals’ distribution. [file Table4.xlsx]

## Sheet: Supplementary Table 4
Journals	Records
Journal of Pediatric Orthopaedics	89
Journal of Pediatric Orthopaedics Part B	56
Clinical Orthopaedics And Related Research	40
Journal of Bone And Joint Surgery American Volume	32
International Orthopaedics	22
Journal of Orthopaedic Research	13
Hip International	11
Orthopedic Clinics of North America	11
Journal of Childrens Orthopaedics	10
Archives of Orthopaedic And Trauma Surgery	9
Pediatric Radiology	9
Acta Orthopaedica Belgica	8
Bone	8
Journal of The American Academy of Orthopaedic Surgeons	8
Orthopade	8
Acta Orthopaedica Et Traumatologica Turcica	7
American Journal of Sports Medicine	7
Arthroscopy The Journal of Arthroscopic And Related Surgery	7
Orthopaedics Traumatology Surgery Research	7
Children Basel	6
Journal of Orthopaedic Science	6
Medicine	6
Operative Orthopadie Und Traumatologie	6
Acta Orthopaedica	5
Bmc Musculoskeletal Disorders	5
Gait Posture	5
Indian Journal of Orthopaedics	5
Journal of Bone And Joint Surgery British Volume	5
Journal of Bone And Mineral Research	5
Journal of Hip Preservation Surgery	5
Osteoarthritis And Cartilage	5
Pediatrics	5
Swiss Medical Weekly	5
Acta Ortopedica Brasileira	4
American Journal of Medical Genetics Part A	4
Frontiers In Pediatrics	4
International Journal of Paleopathology	4
Journal of Arthroplasty	4
Radiology	4
American Family Physician	3
American Journal of Roentgenology	3
Arthritis And Rheumatism	3
Current Orthopaedics	3
Journal De Radiologie	3
Journal of Orthopaedic Surgery And Research	3
Monatsschrift Kinderheilkunde	3
Operative Techniques In Sports Medicine	3
Orthopedics	3
Proceedings of The Institution of Mechanical Engineers Part H Journal of Engineering In Medicine	3
Radiologic Clinics of North America	3
Acta Chirurgiae Orthopaedicae Et Traumatologiae Cechoslovaca	2
Acta Orthopaedica Scandinavica	2
Acta Radiologica	2
American Journal of Physical Anthropology	2
Archives of Disease In Childhood	2
Biomedical Signal Processing And Control	2
Bone Joint Journal	2
Clinical Anatomy	2
Clinical Biomechanics	2
Clinics In Orthopedic Surgery	2
Clinics In Sports Medicine	2
Computer Methods In Biomechanics And Biomedical Engineering	2
Current Reviews In Musculoskeletal Medicine	2
Frontiers In Genetics	2
Ieee Transactions On Biomedical Engineering	2
International Journal of Clinical And Experimental Medicine	2
Journal of Investigative Medicine	2
Journal of Magnetic Resonance Imaging	2
Journal of Orthopaedic Surgery	2
Journal of The American Animal Hospital Association	2
Journal of The American College of Radiology	2
Magnetic Resonance Imaging Clinics of North America	2
Molecular Medicine Reports	2
Orphanet Journal of Rare Diseases	2
Pediatric Clinics of North America	2
Pediatrics International	2
Primary Care	2
Revue De Chirurgie Orthopedique Et Reparatrice De L Appareil Moteur	2
Seminars In Musculoskeletal Radiology	2
Veterinary Pathology	2
Veterinary Radiology Ultrasound	2
Acta Reumatologica Portuguesa	1
Acupuncture In Medicine	1
Advances In Clinical And Experimental Medicine	1
American Journal of Epidemiology	1
American Journal of Medical Genetics	1
American Journal of Pathology	1
Animal Genetics	1
Annals of The Royal College of Surgeons of England	1
Apmis	1
Archives De Pediatrie	1
Artificial Intelligence In Medicine	1
Athletic Therapy Today	1
Biomed Research International	1
Blood	1
Blood Cells Molecules And Diseases	1
Bmc Pediatrics	1
Bmj Open	1
Bone Joint Research	1
British Journal of Sports Medicine	1
Bulletin of The Veterinary Institute In Pulawy	1
Canadian Journal of Surgery	1
Cellular Signalling	1
Clinical And Applied Thrombosis Hemostasis	1
Clinical Endocrinology	1
Clinical Imaging	1
Clinical Nuclear Medicine	1
Clinical Radiology	1
Comparative Medicine	1
Compendium On Continuing Education For The Practicing Veterinarian	1
Comptes Rendus De L Academie Bulgare Des Sciences	1
Computer Methods And Programs In Biomedicine	1
Computerized Medical Imaging And Graphics	1
Cytokine	1
Deutsches Arzteblatt International	1
European Journal of Clinical Investigation	1
European Journal of Pediatrics	1
European Journal of Radiology	1
European Radiology	1
European Review For Medical And Pharmacological Sciences	1
Experimental And Therapeutic Medicine	1
Fetal And Pediatric Pathology	1
Frontiers In Surgery	1
Gene	1
Haemophilia	1
Hellenic Journal of Nuclear Medicine	1
Hematology	1
Human Genetics	1
Indian Veterinary Journal	1
Injury International Journal of The Care of The Injured	1
International Journal of Clinical And Experimental Pathology	1
Irbm	1
Israel Medical Association Journal	1
Jcr Journal of Clinical Rheumatology	1
Jnp Journal For Nurse Practitioners	1
Joint Diseases And Related Surgery	1
Journal of Archaeological Science	1
Journal of Biomedical Materials Research Part B Applied Biomaterials	1
Journal of International Medical Research	1
Journal of Korean Medical Science	1
Journal of Medical Imaging And Radiation Oncology	1
Journal of Medical Primatology	1
Journal of Morphology	1
Journal of Nuclear Medicine	1
Journal of Orthopaedic Sports Physical Therapy	1
Journal of Pediatric Hematology Oncology	1
Journal of Surgical Research	1
Journal of The American College of Surgeons	1
Journal of Toxicologic Pathology	1
Journal of Veterinary Medicine Series A Physiology Pathology Clinical Medicine	1
Journal of Zoo And Wildlife Medicine	1
Kleintierpraxis	1
Laboratory Investigation	1
Life Sciences	1
Magyar Allatorvosok Lapja	1
Medecine Nucleaire Imagerie Fonctionnelle Et Metabolique	1
Medical Engineering Physics	1
Medical Hypotheses	1
Medicina Dello Sport	1
Medicine And Science In Sports And Exercise	1
Modern Pathology	1
Mycopathologia	1
Nanotechnology	1
Naturwissenschaften	1
Neurological Sciences	1
New England Journal of Medicine	1
Oncology Letters	1
Orthopaedic Journal of Sports Medicine	1
Osteologie	1
Pain Physician	1
Pakistan Veterinary Journal	1
Pediatric Annals	1
Pediatric Hematology And Oncology	1
Pediatric Nephrology	1
Physician And Sportsmedicine	1
Plos One	1
Postgraduate Medical Journal	1
Prosthetics And Orthotics International	1
Quantitative Imaging In Medicine And Surgery	1
Radiologe	1
Radiologia Medica	1
Radiologie	1
Science Progress	1
Scientific Reports	1
Skeletal Radiology	1
Sports Medicine And Arthroscopy Review	1
Srpski Arhiv Za Celokupno Lekarstvo	1
Therapeutics And Clinical Risk Management	1
Tissue Engineering And Regenerative Medicine	1
Trials	1
Ultraschall In Der Medizin	1
Ultrasound In Medicine And Biology	1
Veterinaria	1
Veterinary Clinics of North America Small Animal Practice	1
Veterinary Research Communications	1
Veterinary Surgery	1
Yonsei Medical Journal	1
Zeitschrift Fur Orthopadie Und Ihre Grenzgebiete	1
Zeitschrift Fur Orthopadie Und Unfallchirurgie	1
